# Supplementary material for: Development of an HRMA-Based Marker Assisted Selection (MAS) Approach for Cost-Effective Genotyping of S and M Loci Controlling Self-Compatibility in Apricot (Prunus armeniaca L.)
Source: Genes (Basel). 2022 Mar 20;13(3):548. doi: 10.3390/genes13030548 (PMC8954599; doi:10.3390/genes13030548)
Supplement: Supplementary file 1 [file genes-13-00548-s001.zip]

Archive with 3 entries (2 files):
- Supplementary_files/
- Supplementary_files/Supplementary_File_1.pdf
- Supplementary_files/Supplementary_File_2.xlsx
