# Supplementary material for: Development of an HRMA-Based Marker Assisted Selection (MAS) Approach for Cost-Effective Genotyping of S and M Loci Controlling Self-Compatibility in Apricot (Prunus armeniaca L.)
Source: Genes (Basel). 2022 Mar 20;13(3):548. doi: 10.3390/genes13030548 (PMC8954599; doi:10.3390/genes13030548)
Supplement: Supplementary file 1 [file genes-13-00548-s001.zip › Supplementary_files/Supplementary_File_2.xlsx]

## Sheet: Sheet1
#	accession	cross parents	LOCUS S	LOCUS M
			HRM locus S	HRM locus M
2	BO 06628081		SC/SI
3	BO 06634241	ROBADA * ORANGE RED	SI/SI	SI/SI
6	BO 99610006	BO 95640011 L.I.	SC/SI
7	BO 05633075	PRISCILLA*KIOTO	SI/SI	SI/SI
9	BO 06625019	KIOTO * ORANGE RED	SC/SI
10	Emma		SC/SI
12	Gemma		SC/SI
14	BO 02611006	BO 87603101 * FIAMMA	SC/SI
15	BO 06625023	KIOTO * ORANGE RED	SC/SI
16	BO 92639019	HARCOT * REALE D'IMOLA	SC/SI
18	BO 05636072	KIOTO * PRISCILLA	SI/SI	SI/SI*
23	BO 99612020	HARLAYNE * LADY ELENA	SC/SC
26	BO 06634199	ROBADA * ORANGE RED	SI/SI	SI/SI
27	BO 96621021	GOLDRICH * LITO	SC/SC
29	BO 06628112		SC/SI
30	Trivini		SC/SC
32	BO 07605043	ORANGE RUBIS * ROBADA	SC/SI
33	BO 06603111	BO 93623012 A.I.	SI/SI	SC/SC
34	BO 99619054	PISANA * LADY ELENA	SI/SI	SI/SI*
35	BO 06634263	ROBADA * ORANGE RED	SI/SI	SI/SI
37	BO 06625004	KIOTO * ORANGE RED	SC/SC
39	BO 06613160	BO 92639095 A.I	SC/SC
41	BO 07633139	ROBADA * ORANGE RUBIS	SC/SI
45	BO 04639109	BO 87603101 * AUGUSTA 3	SI/SI	SI/SI
46	BO 03605116	BO 87603101 * KECH-PSHAR	SC/SC
47	BO 02614073	BO 88616095 * BO 96626051	SI/SI	SI/SI*
49	BO 06633041	ROBADA * FLAVORCOT	SI/SI	SI/SI*
50	BO 06628023		SC/SI
51	BO 06621176	ALTERA * SWEET COT	SC/SI
57	BO 03614033	GOLDRICH * HARCOT	SI/SI	SI/SI
58	Mirlo Rojo		SC/SC	SI/SI
62	BO 92637005	HARCOT * BO 81604133	SC/SI
64	BO 04639261	BO 87603101 * AUGUSTA 3	SC/SI
65	BO 04639027	BO 87603101 * AUGUSTA 3	SI/SI	SI/SI
66	BO 04630014	ALTERA * PRISCILLA	SI/SI	SI/SI*
67	BO 05634173	BO 89606006 * NINFA	SC/SI	SI/SI*
70	Zebra		SI/SI***	SI/SI*
73	BO 03621023	HARCOT * (BO 88620004?)	SI/SI	SI/SI*
75	Jenny Cot		SI/SI	SI/SI
76	BO 05634251	BO 89606006 * NINFA	SC/SI
77	BO 02629001	BORA * ORANGE RED	SC/SI
81	BO 05634124	BO 89606006 * NINFA	SC/SI
82	BO 92639078	HARCOT * REALE D'IMOLA	SC/SI
83	BO 81604133	SAN CASTRESE * REALE D'IMOLA	SC/SI
84	BO 04639125	BO 87603101 * AUGUSTA 3	SI/SI	SC/SI
87	BO 92639043	HARCOT * REALE D'IMOLA	SC/SC
88	BO 04639287	BO 87603101 * AUGUSTA 3	SI/SI	SI/SI
89	BO 04635015	(HARCOT * PETRA) * (HARCOT * BORA)	SI/SI	SI/SI*
91	BO 05640056	ORANGE RED * PORTICI	SI/SI	SC/SI
94	BO 03614029	GOLDRICH * HARCOT	SI/SI	SI/SI
99	Pelechiella		SI/SI	SI/SI*
100	BO 03614014	GOLDRICH * HARCOT	SI/SI	SI/SI
101	BO 03605044	BO 87603101 * KECH-PSHAR	SI/SI	SI/SI
102	BO 04614003	ORANGE RED * HAROGEM	SC/SI
103	BO 04639405	BO 87603101 * AUGUSTA 3	SC/SI
104	BO 92639046	HARCOT * REALE D'IMOLA	SC/SI
105	BO 04639227	BO 87603101 * AUGUSTA 3	SC/SI
107	BO 05633050	PRISCILLA*KIOTO	SI/SI	SI/SI*
108	BO 05637010	NINFA * AURORA	SC/SI
110	BO 02632039	HARGRAND * BO 86615141	SI/SI	SI/SI
111	Opal		SI/SI	SI/SI*
113	Hellin		SC/SI
115	BO 87622024	NJ A 53 L.I.	SI/SI	SI/SI*
116	BO 92636042	HARCOT * AURORA	SI/SI	SI/SI*
125	BO 92639028	HARCOT * REALE D'IMOLA	SC/SI
128	Ardore		SC/SI
129	BO 04602023	BO 87603101 A.I.	SI/SI	SI/SI
130	BO 04639389	BO 87603101 * AUGUSTA 3	SC/SI
131	BO 96632099	ORANGE RED * BO 88617057	SI/SI	SI/SI
132	Favorit		SC/SI
133	BO 01603008	BO 90602020 * HARLAYNE	SI/SI	SI/SI*
137	Antonio Errani		?	?
138	BO 96632048	ORANGE RED * BO 88617057	SI/SI	SI/SI*
139	Silvane		SC/SI
141	BO 04639076	BO 87603101 * AUGUSTA 3	SI/SI	SI/SI
142	Augusta 2		SI/SI	SC/SI
143	BO 04635036	(HARCOT * PETRA) * (HARCOT * BORA)	SI/SI	SC/SI
144	Autumn Royal		SC/SC
147	BO 03627040	HARGRAND * BO 95612103	SC/SI
148	Uleanos		SC/SC	?
150	NJ A23		SC/SC
155	BO 96632036	ORANGE RED * BO 88617057	SI/SI	SI/SI
156	BO 93623033	PETRA A.I.	SI/SI	SC/SI
158	BO 87603101	CRICOT * HARCOT	SI/SI	SI/SI
160	BO 04639402	BO 87603101 * AUGUSTA 3	SI/SI	SI/SI
161	BO 03614108	GOLDRICH * HARCOT	SI/SI	SI/SI
162	BO 06623011	DCDSL 7C.34.4 * ROBADA	SI/SI	SI/SI*
163	BO 88624011	LADAN L.I	SC/SC
165	BO 92618086	BO 83604014 A.I.	SC/SC
166	BO 96621030	GOLDRICH * LITO	SI/SI	SI/SI
167	BO 99612023	HARLAYNE * LADY ELENA	SC/SC
169	Rouge cot		SC/SI
170	Albinova		SC/SC
171	Bergeval		SC/SI	SI/SI
172	BO 01617063	BO 88621001 * BO 95650003	SC/SC
173	BO 02611038	BO 87603101 * FIAMMA	SI/SI****	SI/SI
174	BO 02611054	BO 87603101 * FIAMMA	SI/SI*	SI/SI
175	BO 03608119	BO 92639060 * ORANGE RED	SC/SI
176	BO 03615053	GOLDRICH * HARLAYNE	SI/SI*	SI/SI*
177	BO 04639319	BO 87603101 * AUGUSTA 3	SC/SC
178	BO 07628820	KIOTO * ORANGE RUBIS	SC/SI
179	BO 07642006	FARBALY L.I.	SC/SC
180	BO 09628001	BUCCIA ROSSA - SPAGNA	SI/SI	SI/SI*
181	BO 09628002	BUCCIA ROSSA - SPAGNA	SI/SI	SI/SI*
182	BO 09631028	ROBADA * PETRA	SI/SI****	SI/SI
183	BO 10604039	BO 95640011 * BORA	?	SI/SI
184	BO 10604069	BO 95640011 * BORA	SI/SI	SI/SI*
185	BO 10605038	BO 95640011 * ORANGE RED	SI/SI	SI/SI*
186	BO 10610019	COLORADO L.I.	SI/SI	SI/SI*
187	BO 10610023	COLORADO L.I.	?	SI/SI*
188	BO 10610024	COLORADO L.I.	SI/SI	SI/SI*
189	BO 10614037	PETRA * BO 02602008	SC/SC
190	BO 10614053	PETRA * BO 02602008	SC/SC
191	BO 10616114	PETRA * BO 04619013 (SYLRED * HAROGEM)	SC/SC
192	BO 10616124	PETRA * BO 04619013 (SYLRED * HAROGEM)	?	SI/SI*
193	BO 10616153	PETRA * BO 04619013 (SYLRED * HAROGEM)	SI/SI	SC/SI
194	BO 10617072	PETRA A.I.	SC/SC
195	BO 10617090	PETRA A.I.	SI/SI	SC/SI
196	BO 10618007	PIEVE * BO 02602009	SC/SC
197	BO 10619002	PIEVE * BO 02602012	SC/SC
198	BO 10619011	PIEVE * BO 02602012	SC/SC
199	BO 10619081	PIEVE * BO 02602012	SC/SC
200	BO 10622018	REALE D'IMOLA * BORA	SC/SC
201	BO 10622130	REALE D'IMOLA * BORA	SC/SC
202	BO 10628008	SWEET COT * WONDERCOT	SI/SI*	SI/SI*
203	BO 10628133	SWEET COT * WONDERCOT	SI/SI*	SI/SI*
204	BO 10628136 (o 236)	SWEET COT * WONDERCOT	SI/SI***	SI/SI*
205	BO 10628247	SWEET COT * WONDERCOT	SI/SI***	SI/SI*
206	BO 12604106	BO 96621030 * HAROSTAR	SI/SI	SI/SI
207	BO 12604717	BO 96621030 * HAROSTAR	SI/SI	SI/SI*
208	BO 12604756	BO 96621030 * HAROSTAR	SI/SI	SI/SI*
209	BO 12607228	FIAMMA * BO 93623033	SI/SI**	SC/SI
210	BO 12607260	FIAMMA * BO 93623033	SC/SC	SI/SI*
211	BO 12607304		SC/SC
212	BO 12607315	FIAMMA * BO 93623033	SC/SC
213	BO 12607322	FIAMMA * BO 93623033	SI/SI**	SI/SI*
214	BO 12607338	FIAMMA * BO 93623033	SC/SC
215	BO 12607338	FIAMMA * BO 93623033	SC/SC
216	BO 12612078	BO 96621021 * WONDERCOT	SI/SI*	SI/SI*
218	BO 12612265	BO 96621021 * WONDERCOT	SI/SI*	SI/SI*
219	BO 86611193	NJ A 1 * REALE D'IMOLA	SC/SC
221	Delicot		SC/SI
222	Farbela		SC/SI
223	Farlis		SC/SI
224	Rubely		SI/SI	SI/SI*
225	Selene		SC/SC
226	Tsunami		SI/SI	SI/SI*
